# Supplementary material for: Differentiation of Urothelial Carcinoma and Normal Bladder Tissues by Means of Fiber-Based ATR IR Spectroscopy
Source: Cancers (Basel). 2023 Jan 13;15(2):499. doi: 10.3390/cancers15020499 (PMC9857111; doi:10.3390/cancers15020499)
Supplement: Supplementary file 1 [file cancers-15-00499-s001.zip]

Archive with 1 entries (1 files):
- cancers-2023544-supplementary.pdf
